# Supplementary material for: A New “Non-Traditional” Antibacterial Drug Fluorothiazinone—Clinical Research in Patients with Complicated Urinary Tract Infections
Source: Antibiotics (Basel). 2024 May 22;13(6):476. doi: 10.3390/antibiotics13060476 (PMC11200362; doi:10.3390/antibiotics13060476)
Supplement: Supplementary file 1 [file antibiotics-13-00476-s001.zip]

Archive with 1 entries (1 files):
- antibiotics-2990148-supplementary.pdf
